# Supplementary material for: Compositional Effects of the Structure and Properties of 3D Printed Stratified rPET/rPETG Shape Memory Composites
Source: Polymers (Basel). 2026 Jan 30;18(3):370. doi: 10.3390/polym18030370 (PMC12899615; doi:10.3390/polym18030370)
Supplement: Supplementary file 1 [file polymers-18-00370-s001.zip]

Archive with 8 entries (8 files):
- Video S1. Free-recovery SME in the lamellar specimens of stratified composites/A-0.mp4
- Video S1. Free-recovery SME in the lamellar specimens of stratified composites/A-45.mp4
- Video S1. Free-recovery SME in the lamellar specimens of stratified composites/B-0.mp4
- Video S1. Free-recovery SME in the lamellar specimens of stratified composites/B-45.mp4
- Video S1. Free-recovery SME in the lamellar specimens of stratified composites/C-0.mp4
- Video S1. Free-recovery SME in the lamellar specimens of stratified composites/rPET-0.mp4
- Video S1. Free-recovery SME in the lamellar specimens of stratified composites/rPETG-0.mp4
- Video S1. Free-recovery SME in the lamellar specimens of stratified composites/rPETG-45.mp4
